# Supplementary material for: Fractionation and Distribution of Rare Earth Elements in Marine Sediment and Bioavailability in Avicennia marina in Central Red Sea Mangrove Ecosystems
Source: Plants (Basel). 2021 Jun 17;10(6):1233. doi: 10.3390/plants10061233 (PMC8235498; doi:10.3390/plants10061233)
Supplement: Supplementary file 1 [file plants-10-01233-s001.zip]

Archive with 1 entries (1 files):
- plants-1247681-supplementary.pdf
